# Supplementary material for: Longitudinal temperature measurement can determine humane endpoints in BALB/c mouse models of ESKAPEE infection
Source: Virulence. 2023 Mar 28;14(1):2186331. doi: 10.1080/21505594.2023.2186331 (PMC10054282; doi:10.1080/21505594.2023.2186331)
Supplement: Supplemental Material [file KVIR_A_2186331_SM4280.xlsx]

## Sheet: Groups
Group name	Bacteria	Date
C1	naïve control	2022-01-07
	naïve control	2022-01-07
C2	naïve control	2022-02-18
	naïve control	2022-02-18
C3	naïve control	2022-01-21
	naïve control	2022-01-21
C4	naïve control	2022-02-11
	naïve control	2022-02-11
1A	Enterococcus	2022-01-21
	Enterococcus	2022-01-21
1B	Enterococcus	2022-02-11
	Enterococcus	2022-02-11
2A	Staphylococcus	2022-01-21
	Staphylococcus	2022-01-21
2B	Staphylococcus	2022-02-11
	Staphylococcus	2022-02-11
3A	Klebsiella	2022-01-21
	Klebsiella	2022-01-21
3B	Klebsiella	2022-02-11
	Klebsiella	2022-02-11
4A	Acinetobacter	2022-01-07
	Acinetobacter	2022-01-07
4B	Acinetobacter	2022-02-18
	Acinetobacter	2022-02-18
5A	Pseudomonas	2022-01-07
	Pseudomonas	2022-01-07
5B	Pseudomonas	2022-02-18
	Pseudomonas	2022-02-18
6A	Enterobacter	2022-01-21
	Enterobacter	2022-01-21
6B	Enterobacter	2022-02-11
	Enterobacter	2022-02-11
7A	Escherichia	2022-01-07
	Escherichia	2022-01-07
7B	Escherichia	2022-02-18
	Escherichia	2022-02-18

## Sheet: internal temp (F)
Hours	C1-1	C1-2	C1-3	C1-4	C1-5	C1-6	C1-7	C1-8	C1-9	C1-10	C2-1	C2-2	C2-3	C2-4	C2-5	C2-6	C2-7	C2-8	C2-9	C2-10	C3-1	C3-2	C3-3	C3-4	C3-5	C3-6	C3-7	C3-8	C3-9	C3-10	C4-1	C4-2	C4-3	C4-4	C4-5	C4-6	C4-7	C4-8	C4-9	C4-10	1A-1	1A-2	1A-3	1A-4	1A-5	1A-6	1A-7	1A-8	1A-9
-8
-4
0
4
8
12
16	98.96	100.4	99.5	99.68	99.68	98.96	99.86	100.22	100.22	101.48	97.52	96.44	98.78	95	97.16	96.98	96.62	97.52	95.9	96.26	96.62	100.04	95.9	98.24	98.06		98.6	97.34	97.7	97.52											97.7	96.62	96.98	96.62	97.7	96.8	96.08	93.92	93.92
20	100.4	98.78	100.4	100.4	100.04	100.94	98.06	98.06	99	101.48	97.16	95.72	98.96	96.8	98.6	98.78	97.7	98.24	97.34	97.52	97.7	99.14	94.82	96.62	96.26		98.42	98.78		99	95.72		97.16	95.9	95.9	96.44	96.8	93.38	94.28	97.34	98.06	96.08	98.96	98.6	98.6	97.34	95.72	95.54	95.9
24	102.92	98.96	100.94	100.94	97.88	97.88	95.72	97.52	96.98	100.04	94.64	94.46	99	95.9	99	95.18	97.16	95.72	96.44	96.26	95	97.52	94.1	96.44	96.44		95.72	98.06		97.16	97.88		96.62	95.54	96.8	99.68	100.4	98.6	95.9	98.96	96.98	94.64	97.52	97.52	98.78	96.26	93.92	96.08	95
28	101.12	98.78	99.14	99.14	96.98	98.6	96.08	97.7	95	100.4	95.18	94.64	98.6	94.64	98.6		97.34	95.9	96.26	96.08											97.52		96.26	95.72	96.44	99	99	98.06	96.98	98.6
32	102.38	103.1	103.46	101.66	102.02	100.58	100.58	99.5	100.22	102.38	99.5	100.04	99.68	99.14	101.3	100.22	98.06	100.04	100.22	100.4	96.62	100.04	99.5	99.86	99.68	100.22	99	100.76	100.58	100.94	97.34		98.24	98.42	99.5	99.86	99.86	98.6	96.62	97.7	98.06	98.6	98.96	100.76	100.94	98.78	100.4	102.2	98.6
36	102.92	98.24	101.84	102.56	100.4	98.96	99.86	99.14	99.86	102.02	97.52	99.5	99.68	97.88	100.22	99.5	97.16	97.16	98.06	98.6	96.8	99	96.44	97.88	98.78	98.78	98.24	100.22	99	98.78	96.08		96.44	98.06	96.26	98.6	99.68	96.62	97.52	96.62	98.06	98.42	99.14	100.22	100.58	99.14	100.22	101.66	98.78
40	102.38	99.5	102.74	102.56	101.48	100.76	99.68	100.4	98.78	102.2	96.98	97.16	100.76	96.08	100.94	99.5	98.24	98.42	97.7	99	95.54	99.68	97.52	96.44	96.62	98.06	96.8	99.14	96.8	99.86	96.62		98.6	96.08	97.7	99.86	100.94	96.26	96.8	95.9	96.98	96.8	96.08	97.88	99	98.06	99	101.48	96.44
44	102.2	97.34	102.92	102.38	99.5	98.78	99.5	97.88	98.42	102.02	96.44	93.74	98.42	96.44	99.86	96.8	96.62	96.98	95.36	97.7	94.82	100.04	97.34	97.16	96.8	97.34	95.54	98.42	96.26	99.68	98.96		97.7	98.96	96.98	105.44	99.5	95.9	100.04	96.08	97.34	94.64	96.44	98.24	98.78	97.52	97.16	101.84	99.14
48	101.48	97.34	101.48	101.3	98.06	97.34	98.78	99.14	97.7	101.12	98.06	95.54	97.7	95.36	98.78	96.26	96.98	97.34	95.72	98.06	95.9	99.68	95.9	97.34	98.24	96.44	98.78	96.8	95.72	97.52	98.06		95.54	95.54	96.08	98.42	99.5	97.34	97.16	96.08	96.26	93.74	96.8	96.98	98.42	98.06	98.06	101.66	96.98
52	101.84	98.78	102.38	101.66	102.56	98.6	99.68	100.94	98.24	98.6	99.5	98.6	100.94	98.96	91.76	99.14	98.06	98.6	99.68	98.78	96.08	99.68	96.8	97.7	98.78	96.62	98.78	96.98	95.72	98.6	97.52		99	98.6	98.42	99.5	99.5	97.52	98.42	98.06	97.16	95.72	97.16	97.16	98.6	98.96	98.24	101.66	97.16
56	101.3	100.4	100.58	102.74	100.4	97.7	98.96	100.22	100.04	101.84	98.78	99.5	99.68	99.14	100.22	100.58	99.5	99	99.5	99.14	98.6	100.04	97.7	99.5	99	97.88	101.3	95.72	98.78	97.88	98.06		98.96	97.88	97.88	99.14	99.68	98.06	97.34	97.7	97.88	96.62	95.36	97.88	100.4	98.6	97.16	101.12	98.78
60	100.94	98.06	101.84	101.48	99.68	98.24	96.8	97.7	98.06	101.12	97.34	97.16	96.98	96.98	99.14	99.86	99.14	98.24	96.8	98.42	96.98	99.14	95.9	98.42	97.16	98.6	101.48	97.16	99.68	97.52	97.34		97.16	96.8	96.44	100.4	99.68	98.78	98.78	98.42	96.8	96.08	97.88	95.72	98.42	96.98	95.54	99.86	98.24
64	100.22	97.16	100.22	100.76	100.4	97.16	97.7	97.88	98.24	101.48	98.06	97.34	98.42	97.34	98.78	96.8	97.88	96.8	96.26	97.34	94.64	98.24	95.72	96.62	95.9	95.9	101.3	97.52	97.7	98.96	95.9		96.08	98.24	96.62	100.4	99.86	96.08	95	95.9	96.44	93.74	95.36	94.82	96.26	96.8	94.1	99.14	95
68	99.5	100.04	99.5	98.96	99.86	95.72	97.52	98.42	95.72	96.44	95.9	95.36	97.52	94.1	97.16	96.26	96.44	96.98	96.08	96.44	94.1	95.9	93.92	96.08	93.2	93.2	99.68	94.1	92.48	95.72	96.26		98.06	95.18	91.4	100.22	100.04	97.88	95.9	98.06	96.26	94.1	95	94.82	96.08	95.9	93.56	98.06	94.1
72	99.5	97.88	99	96.8	98.6	97.52	96.98	98.06	96.44	99.68	94.64	93.2	97.52	93.02	93.92	96.8	96.44	98.42	95.36	98.06	95.54	97.88	96.44	95.18	94.1	95.18	99.5	96.44	96.98	98.96	97.16		94.64	95	95.18	97.34	97.34	97.16	96.8	94.82	96.26	96.26	96.08	94.64	97.16	97.88	96.44	98.24	95.18
76	101.3	98.78	100.58	98.6	100.4	98.24	97.16	80.06	96.62	99.68											95.54	98.78	96.98	95.36	95.18	95.18	99.5	96.62	98.6	98.96	98.78		95.36	96.98	96.44	97.52	97.52	97.7	97.16	95.36	94.64	97.16	96.44	95.36	98.6	98.06	96.44	98.24	95.36
80	101.3	100.76	100.04	99.5	100.94	98.24	99	99.14	97.52	100.22	98.42	98.6	100.58	99.14	99	98.6	97.34	98.78	98.24	97.52	96.08	98.96	96.26	99.5	98.96	98.24	97.7	97.34	97.7	98.24	99		100.22	98.6	99	97.88	99.14	98.96	97.88	98.42	97.52	98.06	97.88	97.88	98.42	97.7	99		98.42
84	99.5	97.7	99.68	98.6	98.78	96.8	97.88	98.42	96.08	96.8											96.44	97.16	96.44	95.18	97.88	95.9	100.4	95.72	99	98.06	96.08		96.98	97.34	95.72	97.7	97.7	99	97.88	98.24	96.26	94.28	92.84	95.36	96.98	96.26	93.92	FDIC	95.54
88	EUTH	EUTH	EUTH	EUTH	EUTH	EUTH	EUTH	EUTH	EUTH	EUTH	93.74	91.4	95	93.56	95	98.24	96.44	95.9	95	94.82	95	98.24	95.54	95.9	94.64	97.34	94.28	94.46	92.66	96.08	96.98		95.54	94.28	95.9	97.16	97.16	94.64	92.48	94.46	95.72	93.92	91.76	92.12	95	96.26	92.3		90
92																					94.46	96.98	93.74	94.46	95.9	95.36	95.72	95.36	95.72	95.72	95.72		96.44	95.54	96.08	97.34	97.7	96.26	96.44	96.08	96.08	93.74	93.02	93.38	98.06	95.18	94.46		96.8
96																															96.98		97.16	96.26	96.44	97.52	97.88	96.44	96.44	96.8
100											97.88	99.86	98.78	97.7	99.86	100.22	99.14	99	98.6	98.6											96.62		96.62	96.62	96.26	98.6	97.52	96.26	96.98	96.44
104																					98.6	99.5	97.52	97.88	98.42	96.26	98.06	99.14	99.5	98.06	96.8		99.68	98.96	97.7	98.06	98.42	98.6	95.36	96.8	98.06	98.6	97.7	97.52	98.24	96.98	96.98		96.26
108																															96.08		96.62	96.26	96.98	96.62	98.6	96.08	95	95.36
112																															96.98		96.98	97.7	96.98	97.52	98.78	96.62	96.44	96.62
116											95.9	94.82	98.42	96.08	97.34	97.16	96.98	93.56	95.9	95.9	94.64	96.8	95.54	97.52	97.88	96.26	95.9	95.72	96.26	96.26											96.62	94.28	94.64	94.64	96.62	95.54	96.26		95.18
120
124
128																					97.16	99.68	97.16	97.7	97.88	96.8	97.7	98.6	98.24	98.6	98.78		99.5	100.4	98.6	99.5	100.4	99	99	98.6	97.88	98.96	97.7	99.14	100.4	96.44	96.62		99
132
136																															EUTH		EUTH	EUTH	EUTH	EUTH	EUTH	EUTH	EUTH	EUTH
140																					EUTH	EUTH	EUTH	EUTH	EUTH	EUTH	EUTH	EUTH	EUTH	EUTH											EUTH	EUTH	EUTH	EUTH	EUTH	EUTH	EUTH		EUTH
144
148											99.68	99	100.94	98.6	100.4	99.5	98.42	97.16	98.42	98.06
152
156
160											EUTH	EUTH	EUTH	EUTH	EUTH	EUTH	EUTH	EUTH	EUTH	EUTH
164
168
172
[truncated: 130 more columns]

## Sheet: laser suface temp (F)
Hours	C1-1	C1-2	C1-3	C1-4	C1-5	C1-6	C1-7	C1-8	C1-9	C1-10	C2-1	C2-2	C2-3	C2-4	C2-5	C2-6	C2-7	C2-8	C2-9	C2-10	C3-1	C3-2	C3-3	C3-4	C3-5	C3-6	C3-7	C3-8	C3-9	C3-10	C4-1	C4-2	C4-3	C4-4	C4-5	C4-6	C4-7	C4-8	C4-9	C4-10	1A-1	1A-2	1A-3	1A-4	1A-5	1A-6	1A-7	1A-8	1A-9
-8
-4
0
4
8
12
16	97.8	96.7	96.4	96.6	96.6	96.5	97.5	97.4	97.3	97.2	97	97.1	97.1	97	97	97	97.1	97	97.1	97	97	97.1	97	97.1	97	97	97.1	97	97.2	97.2											97	96.8	96.7	96.7	96.9	96.8	96.7	96.4	96.6
20	97.1	96.9	97	96.8	96.9	96.9	96.8	96.9	96.9	97.2	96.6	96.6	96.7	96.6	96.5	96.6	96.6	96.7	96.5	96.5	97	97	96.8	96.6	96.8	96.9	96.8	96.9	96.9	96.9	96.8		96.7	96.5	96.6	96.7	96.5	96.4	96.6	96.7	96.8	96.7	97	96.9	96.8	96.9	96.7	96.6	96.7
24	97.7	97.2	97.2	97.2	97.2	97.1	96.8	96.7	96.7	96.7	96.8	96.6	97	96.8	96.9	96.7	96.8	96.6	96.7	96.6	96.8	96.4	96.4	96.4	96.4	94.1	96.4	96.6	96.6	96.5	96.4		97	96.8	97	96.4	96.6	96.7	96.6	96.8	96.6	93.7	96.4	96.5	96.6	96.8	96.3	96.6	96.5
28	97.7	97.3	97.2	97	97.2	97.1	97	97	96.8	96.7	96.6	96.4	97.1	96.5	96.7	96.6	96.7	96.7	96.6	96.4											96.1		96.8	96.7	96.9	96.4	96.4	96.1	96.4	96.4
32	97	97.3	97.3	97.3	97.4	97.3	97.3	97.1	97	97.2	97.2	97.1	96.9	96.9	96.7	96.7	96.5	96.5	96.8	96.6	96.6	96.6	96.8	96.8	96.9	96.6	96.6	96.7	96.7	96.9	96.7		96.6	96.6	96.8	97	97	97	96.9	96.7	96.6	96.6	96.6	96.7	96.6	96.8	96.7	96.7	96.6
36	96.6	96.5	96.6	97.2	97.2	97.2	97.2	97	97	96.7	96.6	96.7	96.6	96.6	96.4	97	96.4	96.4	96.3	96.8	96.8	96.8	96.6	96.6	96.7	96.5	96.5	96.7	96.6	96.7	96.5		96.3	96.4	96.3	97	97	97	96.9	96.8	97.2	97	96.9	96.6	96.7	96.7	96.5	96.4	96.5
40	92.1	90.1	91.8	90.3	91.2	89.8	90.5	90.5	89.4	90.5	97.2	97.1	97.2	96.9	97.1	97.2	97.2	97.2	97.1	96.9	96.9	96.8	96.9	96.8	96.9	96.9	96.7	96.8	96.8	96.9	97		97.1	96.9	97	97.1	97	96.9	96.9	96.6	96.9	96.8	96.7	96.7	96.9	97	97	97	96.9
44	88.5	86.7	92.7	90.7	87.6	90.5	89.4	87.3	90	90	96.4	96.4	96.5	96.6	96.8	96.7	96.5	96.6	96.5	96.5	96.4	96.6	96.7	96.5	96.8	96.8	93.7	96.8	96.7	97.2	97.1		97	96.9	96.9	96.9	96.9	96.8	96.8	96.9	96.6	96.5	96.3	96.5	96.6	96.8	96.6	96.8	96.6
48	88.9	87.8	91.4	88.8	86.5	88.9	88.3	87.3	87.8	89.8	96.8	96.7	96.8	96.8	96.8	96.8	96.7	96.7	96.7	96.8	96.7	96.6	96.7	96.7	96.5	96.5	96.4	96.8	96.7	96.5	96.8		96.4	96.5	96.5	96.5	96.7	96.5	96.5	96.5	96.7	96.5	96.6	96.7	96.8	97	96.9	96.8	96.6
52	89.1	88.2	90.8	88.8	87.1	89.2	89	88.4	87.6	89.2	96.6	96.4	96.3	96.3	96.4	96.8	96.4	96.6	96.6	96.6	96.8	97.1	96.8	96.8	96.5	96.5	96.4	96.8	96.7	96.5	96.8		96.8	96.6	96.8	97	97.1	96.6	96.8	96.7	96.8	96.6	96.7	96.8	96.8	97.1	96.9	96.8	96.6
56	97	97.1	97	97.1	96.9	96.8	97.2	97	97.1	97.1	96.6	96.6	96.6	96.5	96.5	96.6	96.7	96.8	96.6	96.8	96.8	96.9	96.7	96.7	96.8	96.6	96.7	96.6	96.6	96.5	96.7		96.7	96.6	96.5	96.5	97.2	96.6	96.5	96.6	96.8	96.7	96.5	96.4	97	96.9	96.7	96.6	96.6
60	97.2	96.4	97.2	97	96.8	97	96.9	96.8	96.9	96.7	96.3	96.4	96.4	96.4	96.4	97	96.6	96.6	96.3	96.6	96.6	96.7	96.6	96.6	96.4	96.6	96.8	96.8	96.8	96.8	96.4		96.4	96.4	96.6	96.8	96.9	96.8	96.6	96.6	96.6	96.5	96.6	96.4	96.6	96.7	96.5	96.4	96.5
64	97	96.8	97	97.1	97.1	96.9	97	97	97	97.1	97	97.1	97.1	97.1	97.1	97	96.8	96.9	96.9	96.8	96.5	96.7	96.7	96.7	96.7	96.8	96.9	96.9	96.9	96.8	96.4		96.8	96.8	96.7	96.7	96.8	96.6	96.7	96.5	96.7	96.7	96.5	96.5	96.6	97.2	96.6	96.7	96.5
68	96.6	96.6	93.7	96.8	96.8	96.8	96.8	96.8	96.7	96.8	96.9	96.8	96.7	96.6	96.7	96.6	96.6	97	96.9	96.7	96.5	96.5	96.4	96.5	96.5	96.3	97	96.8	96.6	96.5	96.6		96.6	96.6	96.5	97	96.6	96.6	96.4	96.8	96.7	96.3	96.3	96.6	96.7	96.7	96.5	96.5	96.4
72	97	96.3	97.2	92.3	96.6	96.7	96.5	96.6	96.4	96.8	96.5	96.6	96.8	96.5	96.4	96.6	96.6	96.7	96.6	96.7	96.5	97.2	96.5	96.5	96.5	96.4	97.1	96.8	97.1	96.5	96.8		96.7	96.6	96.4	97	96.3	97	96.6	96.7	96.8	96.4	96.5	96.6	96.8	96.8	96.5	96.5	96.8
76	97.1	96.8	97.3	92.4	96.6	96.7	97.2	96.6	96.4	96.9											96.5	96.2	96.8	96.5	96.5	96.4	97.1	96.9	97.1	96.5	96.8		96.8	96.7	96.8	97	96.7	97.6	97.2	96.8	96.8	96.5	96.8	96.6	96.8	96.8	96.5	96.5	98.8
80	96.8	96.8	96.9	96.8	97	97	97.1	97	97	97	96.6	96.4	96.6	96.6	96.6	96.6	96.6	96.8	96.5	96.4	96.5	96.5	96.4	96.6	96.6	96.6	96.6	96.7	96.6	96.6	96.6		96.8	96.7	96.7	96.8	96.8	96.8	96.6	96.7	96.7	96.7	96.7	96.6	96.7	96.8	97	96.4	96.4
84	96.6	96.5	96.7	96.4	96.8	96.8	97	96.8	96.6	96.4											96.6	96.6	96.8	96.4	96.6	96.6	96.8	96.4	96.4	96.6	96.7		96.4	96.5	96.4	96.6	96.7	97	96.6	96.7	96.6	96.4	93.7	96.4	96.4	96.5	96.4	FDIC	96.4
88	EUTH	EUTH	EUTH	EUTH	EUTH	EUTH	EUTH	EUTH	EUTH	EUTH	96.6	96.4	96.4	96.5	96.5	96.6	96.7	96.6	96.6	96.6	96.5	96.5	96.6	96.4	96.4	96.6	96.6	96.6	96.5	96.6	96.4		96.6	96.6	96.6	96.5	96.6	96.5	96.5	96.5	96.4	96.5	96.4	96.3	96.3	97	96.4		96.3
92																					96.6	96.4	96.3	96.3	96.3	96.4	96.4	96.5	96.4	96.5	96.5		96.5	96.4	96.3	96.5	96.5	96.5	96.4	96.5	96.6	96.6	96.4	93.7	96.4	96.4	96.3		96.4
96																															96.4		97	96.6	96.4	96.6	96.7	96.5	96.4	96.6
100											96.8	96.8	96.6	96.6	96.6	96.6	96.4	96.5	96.4	96.8											96.3		96.5	96.4	96.3	96.6	96.8	96.5	96.6	96.8
104																					96.8	96.7	96.5	96.5	96.6	96.5	96.7	96.6	96.6	96.7	96.5		96.5	96.6	96.7	96.5	96.7	96.6	96.4	96.5	96.8	96.9	96.7	96.6	96.6	96.6	96.4		96.4
108																															96.4		96.3	96.3	96.6	96.6	96.7	96.4	96.4	96.5
112																															96.8		96.7	96.8	96.7	96.8	97.2	97.1	97	97
116											96.4	96.6	96.5	96.5	96.5	96.7	96.6	96.5	96.5	96.4	96.6	96.4	96.4	96.6	96.6	96.5	96.5	96.5	96.4	96.4											96.6	96.5	96.5	96.3	96.6	96.7	96.5		96.4
120
124
128																					96.8	96.7	96.5	96.4	96.5	96.8	96.8	96.9	96.8	96.6	96.8		96.5	96.6	96.6	96.5	96.9	96.8	97	96.6	96.8	96.8	96.7	96.7	96.8	96.8	96.8		97
132
136																															EUTH		EUTH	EUTH	EUTH	EUTH	EUTH	EUTH	EUTH	EUTH
140																					EUTH	EUTH	EUTH	EUTH	EUTH	EUTH	EUTH	EUTH	EUTH	EUTH											EUTH	EUTH	EUTH	EUTH	EUTH	EUTH	EUTH		EUTH
144
148											96.9	96.7	96.6	96.6	96.8	96.6	96.6	96.6	96.8	96.7
152
156
160											EUTH	EUTH	EUTH	EUTH	EUTH	EUTH	EUTH	EUTH	EUTH	EUTH
164
168
172
[truncated: 130 more columns]

## Sheet: DeltaTemp = int - laser (F)
Hours	C1-1	C1-2	C1-3	C1-4	C1-5	C1-6	C1-7	C1-8	C1-9	C1-10	C2-1	C2-2	C2-3	C2-4	C2-5	C2-6	C2-7	C2-8	C2-9	C2-10	C3-1	C3-2	C3-3	C3-4	C3-5	C3-6	C3-7	C3-8	C3-9	C3-10	C4-1	C4-2	C4-3	C4-4	C4-5	C4-6	C4-7	C4-8	C4-9	C4-10	1A-1	1A-2	1A-3	1A-4	1A-5	1A-6	1A-7	1A-8	1A-9
-8
-4
0
4
8
12
16	1.16	3.7	3.1	3.08	3.08	2.46	2.36	2.82	2.92	4.28	0.52	-0.66	1.68	-2	0.16	-0.02	-0.48	0.52	-1.2	-0.74	-0.38	2.94	-1.1	1.14	1.06		1.5	0.34	0.5	0.32											0.7	-0.18	0.28	-0.08	0.8	0	-0.62	-2.48	-2.68
20	3.3	1.88	3.4	3.6	3.14	4.04	1.26	1.16	2.1	4.28	0.56	-0.88	2.26	0.2	2.1	2.18	1.1	1.54	0.84	1.02	0.7	2.14	-1.98	0.02	-0.54		1.62	1.88		2.1	-1.08		0.46	-0.6	-0.7	-0.26	0.3	-3.02	-2.32	0.64	1.26	-0.62	1.96	1.7	1.8	0.44	-0.98	-1.06	-0.8
24	5.22	1.76	3.74	3.74	0.68	0.78	-1.08	0.82	0.28	3.34	-2.16	-2.14	2	-0.9	2.1	-1.52	0.36	-0.88	-0.26	-0.34	-1.8	1.12	-2.3	0.04	0.04		-0.68	1.46		0.66	1.48		-0.38	-1.26	-0.2	3.28	3.8	1.9	-0.7	2.16	0.38	0.94	1.12	1.02	2.18	-0.54	-2.38	-0.52	-1.5
28	3.42	1.48	1.94	2.14	-0.22	1.5	-0.92	0.7	-1.8	3.7	-1.42	-1.76	1.5	-1.86	1.9		0.64	-0.8	-0.34	-0.32											1.42		-0.54	-0.98	-0.46	2.6	2.6	1.96	0.58	2.2
32	5.38	5.8	6.16	4.36	4.62	3.28	3.28	2.4	3.22	5.18	2.3	2.94	2.78	2.24	4.6	3.52	1.56	3.54	3.42	3.8	0.02	3.44	2.7	3.06	2.78	3.62	2.4	4.06	3.88	4.04	0.64		1.64	1.82	2.7	2.86	2.86	1.6	-0.28	1	1.46	2	2.36	4.06	4.34	1.98	3.7	5.5	2
36	6.32	1.74	5.24	5.36	3.2	1.76	2.66	2.14	2.86	5.32	0.92	2.8	3.08	1.28	3.82	2.5	0.76	0.76	1.76	1.8	0	2.2	-0.16	1.28	2.08	2.28	1.74	3.52	2.4	2.08	-0.42		0.14	1.66	-0.04	1.6	2.68	-0.38	0.62	-0.18	0.86	1.42	2.24	3.62	3.88	2.44	3.72	5.26	2.28
40	10.28	9.4	10.94	12.26	10.28	10.96	9.18	9.9	9.38	11.7	-0.22	0.06	3.56	-0.82	3.84	2.3	1.04	1.22	0.6	2.1	-1.36	2.88	0.62	-0.36	-0.28	1.16	0.1	2.34	0	2.96	-0.38		1.5	-0.82	0.7	2.76	3.94	-0.64	-0.1	-0.7	0.08	0	-0.62	1.18	2.1	1.06	2	4.48	-0.46
44	13.7	10.64	10.22	11.68	11.9	8.28	10.1	10.58	8.42	12.02	0.04	-2.66	1.92	-0.16	3.06	0.1	0.12	0.38	-1.14	1.2	-1.58	3.44	0.64	0.66	0	0.54	1.84	1.62	-0.44	2.48	1.86		0.7	2.06	0.08	8.54	2.6	-0.9	3.24	-0.82	0.74	-1.86	0.14	1.74	2.18	0.72	0.56	5.04	2.54
48	12.58	9.54	10.08	12.5	11.56	8.44	10.48	11.84	9.9	11.32	1.26	-1.16	0.9	-1.44	1.98	-0.54	0.28	0.64	-0.98	1.26	-0.8	3.08	-0.8	0.64	1.74	-0.06	2.38	0	-0.98	1.02	1.26		-0.86	-0.96	-0.42	1.92	2.8	0.84	0.66	-0.42	-0.44	-2.76	0.2	0.28	1.62	1.06	1.16	4.86	0.38
52	12.74	10.58	11.58	12.86	15.46	9.4	10.68	12.54	10.64	9.4	2.9	2.2	4.64	2.66	-4.64	2.34	1.66	2	3.08	2.18	-0.72	2.58	0	0.9	2.28	0.12	2.38	0.18	-0.98	2.1	0.72		2.2	2	1.62	2.5	2.4	0.92	1.62	1.36	0.36	-0.88	0.46	0.36	1.8	1.86	1.34	4.86	0.56
56	4.3	3.3	3.58	5.64	3.5	0.9	1.76	3.22	2.94	4.74	2.18	2.9	3.08	2.64	3.72	3.98	2.8	2.2	2.9	2.34	1.8	3.14	1	2.8	2.2	1.28	4.6	-0.88	2.18	1.38	1.36		2.26	1.28	1.38	2.64	2.48	1.46	0.84	1.1	1.08	-0.08	-1.14	1.48	3.4	1.7	0.46	4.52	2.18
60	3.74	1.66	4.64	4.48	2.88	1.24	-0.1	0.9	1.16	4.42	1.04	0.76	0.58	0.58	2.74	2.86	2.54	1.64	0.5	1.82	0.38	2.44	-0.7	1.82	0.76	2	4.68	0.36	2.88	0.72	0.94		0.76	0.4	-0.16	3.6	2.78	1.98	2.18	1.82	0.2	-0.42	1.28	-0.68	1.82	0.28	-0.96	3.46	1.74
64	3.22	0.36	3.22	3.66	3.3	0.26	0.7	0.88	1.24	4.38	1.06	0.24	1.32	0.24	1.68	-0.2	1.08	-0.1	-0.64	0.54	-1.86	1.54	-0.98	-0.08	-0.8	-0.9	4.4	0.62	0.8	2.16	-0.5		-0.72	1.44	-0.08	3.7	3.06	-0.52	-1.7	-0.6	-0.26	-2.96	-1.14	-1.68	-0.34	-0.4	-2.5	2.44	-1.5
68	2.9	3.44	5.8	2.16	3.06	-1.08	0.72	1.62	-0.98	-0.36	-1	-1.44	0.82	-2.5	0.46	-0.34	-0.16	-0.02	-0.82	-0.26	-2.4	-0.6	-2.48	-0.42	-3.3	-3.1	2.68	-2.7	-4.12	-0.78	-0.34		1.46	-1.42	-5.1	3.22	3.44	1.28	-0.5	1.26	-0.44	-2.2	-1.3	-1.78	-0.62	-0.8	-2.94	1.56	-2.3
72	2.5	1.58	1.8	4.5	2	0.82	0.48	1.46	0.04	2.88	-1.86	-3.4	0.72	-3.48	-2.48	0.2	-0.16	1.72	-1.24	1.36	-0.96	0.68	-0.06	-1.32	-2.4	-1.22	2.4	-0.36	-0.12	2.46	0.36		-2.06	-1.6	-1.22	0.34	1.04	0.16	0.2	-1.88	-0.54	-0.14	-0.42	-1.96	0.36	1.08	-0.06	1.74	-1.62
76	4.2	1.98	3.28	6.2	3.8	1.54	-0.04	-16.54	0.22	2.78											-0.96	2.58	0.18	-1.14	-1.32	-1.22	2.4	-0.28	1.5	2.46	1.98		-1.44	0.28	-0.36	0.52	0.82	0.1	-0.04	-1.44	-2.16	0.66	-0.36	-1.24	1.8	1.26	-0.06	1.74	-3.44
80	4.5	3.96	3.14	2.7	3.94	1.24	1.9	2.14	0.52	3.22	1.82	2.2	3.98	2.54	2.4	2	0.74	1.98	1.74	1.12	-0.42	2.46	-0.14	2.9	2.36	1.64	1.1	0.64	1.1	1.64	2.4		3.42	1.9	2.3	1.08	2.34	2.16	1.28	1.72	0.82	1.36	1.18	1.28	1.72	0.9	2		2.02
84	2.9	1.2	2.98	2.2	1.98	0	0.88	1.62	-0.52	0.4											-0.16	0.56	-0.36	-1.22	1.28	-0.7	3.6	-0.68	2.6	1.46	-0.62		0.58	0.84	-0.68	1.1	1	2	1.28	1.54	-0.34	-2.12	-0.86	-1.04	0.58	-0.24	-2.48		-0.86
88											-2.86	-5	-1.4	-2.94	-1.5	1.64	-0.26	-0.7	-1.6	-1.78	-1.5	1.74	-1.06	-0.5	-1.76	0.74	-2.32	-2.14	-3.84	-0.52	0.58		-1.06	-2.32	-0.7	0.66	0.56	-1.86	-4.02	-2.04	-0.68	-2.58	-4.64	-4.18	-1.3	-0.74	-4.1		-6.3
92																					-2.14	0.58	-2.56	-1.84	-0.4	-1.04	-0.68	-1.14	-0.68	-0.78	-0.78		-0.06	-0.86	-0.22	0.84	1.2	-0.24	0.04	-0.42	-0.52	-2.86	-3.38	-0.32	1.66	-1.22	-1.84		0.4
96																															0.58		0.16	-0.34	0.04	0.92	1.18	-0.06	0.04	0.2
100											1.08	3.06	2.18	1.1	3.26	3.62	2.74	2.5	2.2	1.8											0.32		0.12	0.22	-0.04	2	0.72	-0.24	0.38	-0.36
104																					1.8	2.8	1.02	1.38	1.82	-0.24	1.36	2.54	2.9	1.36	0.3		3.18	2.36	1	1.56	1.72	2	-1.04	0.3	1.26	1.7	1	0.92	1.64	0.38	0.58		-0.14
108																															-0.32		0.32	-0.04	0.38	0.02	1.9	-0.32	-1.4	-1.14
112																															0.18		0.28	0.9	0.28	0.72	1.58	-0.48	-0.56	-0.38
116											-0.5	-1.78	1.92	-0.42	0.84	0.46	0.38	-2.94	-0.6	-0.5	-1.96	0.4	-0.86	0.92	1.28	-0.24	-0.6	-0.78	-0.14	-0.14											0.02	-2.22	-1.86	-1.66	0.02	-1.16	-0.24		-1.22
120
124
128																					0.36	2.98	0.66	1.3	1.38	0	0.9	1.7	1.44	2	1.98		3	3.8	2	3	3.5	2.2	2	2	1.08	2.16	1	2.44	3.6	-0.36	-0.18		2
132
136
140
144
148											2.78	2.3	4.34	2	3.6	2.9	1.82	0.56	1.62	1.36
152
156
160
164
168
172
																																									1.68		4.5
																																									median		median
																																									0.07		0.2
[truncated: 130 more columns]

## Sheet: weight (g)
Hours	C1-1	C1-2	C1-3	C1-4	C1-5	C1-6	C1-7	C1-8	C1-9	C1-10	C2-1	C2-2	C2-3	C2-4	C2-5	C2-6	C2-7	C2-8	C2-9	C2-10	C3-1	C3-2	C3-3	C3-4	C3-5	C3-6	C3-7	C3-8	C3-9	C3-10	C4-1	C4-2	C4-3	C4-4	C4-5	C4-6	C4-7	C4-8	C4-9	C4-10	1A-1	1A-2	1A-3	1A-4	1A-5	1A-6	1A-7	1A-8	1A-9
day -4 (any time)	19.6	19.7	18.5	18.8	20.7	17	19.6	20.4	19	17	20.2	14.5	19	17.8	17.2	19.5	18.8	17.8	18.8	19.6	17.7	18.9	20.6	19.3	18.2	18.8	18.9	16.2	15.4	17.2	21.9		20.4	21.4	21.3	19.3	20.3	17.9	16.7	18.4	17.9	18.5	18.6	18	18.5	19.4	18.2	16	18
day -1 (any time)	19.4	19.9	18.5	17.7	20.4	16.4	19.4	20.4	18.8	16.8	20.4	14.3	18.6	17.6	16.6	19.8	19.2	16.9	18.6	20.1	17.2	19.3	20.3	19.2	18	18.2	18.1	15.4	15.6	17.5	21.2		19.5	19.8	20.3	19.1	20.2	16.2	15.9	16.9	17.4	18.4	18	17.2	18.6	19.5	17.1	14.5	17.1
-8
-4	18.5	19.8	18.6	17.8	20.1	16.8	19.3	20.1	19	15.9	19.7	14.3	18.8	17.5	16.5	19.3	18.9	16.4	18.5	19.6	17.1	19.4	19.9	19.3	18.1	17.7	18.1	15.3	15	17.5	21.1		19.5	18.6	20.4	18.7	19.8	16.7	15	16.7	17.3	18.5	17.3	16.7	18.7	19.3	17.2	14.9	16.4
0
4
8
12
16	17	19.4	18.5	17.7	19.6	15.9	18.7	19.6	18.2	15.8
20											18.9	14	18	16.8	15.9	18.8	18.2	16.4	18	18.8	16.5	17.1	14.1	18.3	16.5	15.6	18.6	18.5	18.2	16.7	20.9		19.1	19.3	19.9	18.1	19.3	15.4	14.3	16.2	16.6	16.6	16.7	16.6	18.1	18.1	16.3	14.5	15.6
24
28
32	16.1	16.5	16.3	16.8	19.5	14.7	18.3	18.3	17.3	15	21.1	15.2	19.8	18.8	16.2	20.5	19.4	16.6	18.7	18.6	16.8	19	18.7	18.4	16.7	15.8	16.2	13.4	14.3	16.5	21.2		18.9	17.7	19.9	17.1	18.8	16.2	14.6	15.9	17.4	17.3	17	15.6	17.9	17.5	15.4	13.5	16.1
36
40
44	15.6	18.3	14.9	15.6	18.2	14.4	17.7	18.4	17	14.2	19.6	14	18.4	17.2	14.8	18.9	18.8	15.7	17.8	17.6	15.9	17.8	18.4	17.4	16.2	15.8	16.5	12.5	14.6	15.6	20.8		18.3	17.5	19.6	16.9	18	15.9	14.4	15.6	16.4	16.8	15.9	15	17.4	17.5	14.7	12.9	15.4
48
52
56	15.8	19	19	15.3	18.9	14.8	18.3	18.9	17.3	14.7	20.2	14.8	18.6	18.2	15.7	19.3	19.4	16.4	18.7	18.7	16	18.1	17.8	17.6	16.6	16.9	16	12.6	14.2	16.5	21.3		19	19	19.6	18	18.6	16	15.7	16.2	17	16.8	15.7	15.1	18.2	17.5	14.7	13.5	14.9
60
64
68	15.9	18.7	14.8	15.9	18.6	15.1	17.7	18.5	17.3	14.4	19.1	13.8	17.7	16.7	14.8	18.3	18.6	16	17.8	17.8	16	17.6	17.6	17.6	16	16.2	14.8	12.6	14.5	15.6	20.7		18.3	18.1	19.6			15.8	14.8	16.1	16	16.1	16	14.7	17.2	17	14.3	13.9	14.4
72
76
80	16.1	19.4	16.7	17	19.6	15.9	18.7	19.7	18.1	15.1	20.4	14.4	18.4	17.9	16.3	19.4	19.7	17.5	18.9	19.1	16.3	18.7	18.2	18	16.8	15.8	14.6	13.2	15.6	16.2	21.3		19.2	17.3	19.8	18.4	19.3	14.7	15.2	16.1	16.7	17.3	15.3	15.6	17.9	18.2	16	13.7	15.3
84																																																FDIC
88	EUTH	EUTH	EUTH	EUTH	EUTH	EUTH	EUTH	EUTH	EUTH	EUTH	20.3	14.5	18.6	17.7	16.4	19.3	18.6	17.3	18.9	19.2
92																					15.9	17.6	17.5	17	15.9	15	14	12.8	14.8	15.9	20.8		18.7	18.1	20.3	18.1	19.4	15.4	15.6	16.5	15.7	16.7	14.8	15	17	17	15.2		15
96
100											20.3	14.7	19.1	18.5	16.6	19.7	19.3	17.3	18.8	19.5
104																					15.6	18.8	18.2	18.2	17	15.4	15.2	12.5	16.1	16.8	21.1		19.3	19.6	20.6	19.4	19.9	16.1	14.3	16.2	17.1	17.9	14.8	14.7	18.2	18.4	14.2		14.7
108
112
116											19.4	14.1	18.5	17.6	16.4	18.1	18.6	17	17.9	18.9	15.1	17.9	17.7	17.3	15.9	14.9	14.2	12.5	15.1	15.9											16	16.8	15.4	14.2	17	17.6	13.7		14.8
120
124
128																					16.3	19.2	19.2	19	17.6	15.4	15	14	15.2	16.9	20.5		19.2	19.8	20.5	18.7		17	15.8	17.2	17.3	17.7	15.9	15.9	18	15.4	15.4		14.5
132
136																															EUTH		EUTH	EUTH	EUTH	EUTH	EUTH	EUTH	EUTH	EUTH
140																					EUTH	EUTH	EUTH	EUTH	EUTH	EUTH	EUTH	EUTH	EUTH	EUTH											EUTH	EUTH	EUTH	EUTH	EUTH	EUTH	EUTH		EUTH
144
148											20.1	14.7	19.4	18.2	16.8	19.2	18.9	17.3	19.1	19.6
152
156
160											EUTH	EUTH	EUTH	EUTH	EUTH	EUTH	EUTH	EUTH	EUTH	EUTH
164
168
172
[truncated: 130 more columns]

## Sheet: weight loss (%)
Hours	C1-1	C1-2	C1-3	C1-4	C1-5	C1-6	C1-7	C1-8	C1-9	C1-10	C2-1	C2-2	C2-3	C2-4	C2-5	C2-6	C2-7	C2-8	C2-9	C2-10	C3-1	C3-2	C3-3	C3-4	C3-5	C3-6	C3-7	C3-8	C3-9	C3-10	C4-1	C4-2	C4-3	C4-4	C4-5	C4-6	C4-7	C4-8	C4-9	C4-10	1A-1	1A-2	1A-3	1A-4	1A-5	1A-6	1A-7	1A-8	1A-9
day -4 (any time)	19.6	19.7	18.5	18.8	20.7	17	19.6	20.4	19	17	20.2	14.5	19	17.8	17.2	19.5	18.8	17.8	18.8	19.6	17.7	18.9	20.6	19.3	18.2	18.8	18.9	16.2	15.4	17.2	21.9		20.4	21.4	21.3	19.3	20.3	17.9	16.7	18.4	17.9	18.5	18.6	18	18.5	19.4	18.2	16	18
day -1 (any time)	19.4	19.9	18.5	17.7	20.4	16.4	19.4	20.4	18.8	16.8	20.4	14.3	18.6	17.6	16.6	19.8	19.2	16.9	18.6	20.1	17.2	19.3	20.3	19.2	18	18.2	18.1	15.4	15.6	17.5	21.2		19.5	19.8	20.3	19.1	20.2	16.2	15.9	16.9	17.4	18.4	18	17.2	18.6	19.5	17.1	14.5	17.1
-8
-4	18.5	19.8	18.6	17.8	20.1	16.8	19.3	20.1	19	15.9	19.7	14.3	18.8	17.5	16.5	19.3	18.9	16.4	18.5	19.6	17.1	19.4	19.9	19.3	18.1	17.7	18.1	15.3	15	17.5	21.1		19.5	18.6	20.4	18.7	19.8	16.7	15	16.7	17.3	18.5	17.3	16.7	18.7	19.3	17.2	14.9	16.4
0
4
8
12
16	0.128205	0.020202	0	0.030137	0.0462287	0.0479042	0.0410256	0.0392157	0.037037	0.0650888
20											0.0689655	0.0277778	0.0425532	0.0508475	0.0591716	0.043257	0.0421053	0.054755	0.0374332	0.0528967	0.0544413	0.104712	0.310513	0.0493506	0.0883978	0.156757	-0.00540541	-0.170886	-0.174194	0.037464	0.0301624		0.0426065	0.0631068	0.0432692	0.0572917	0.0469136	0.0967742	0.122699	0.082153	0.0594901	0.100271	0.0874317	0.0568182	0.0242588	0.0694087	0.0764873	0.0491803	0.111111
24
28
32	0.174359	0.166667	0.118919	0.0794521	0.0510949	0.11976	0.0615385	0.102941	0.0846561	0.112426	-0.0394089	-0.0555556	-0.0531915	-0.0621469	0.0414201	-0.043257	-0.0210526	0.0432277	0	0.0629723	0.0372493	0.0052356	0.0855746	0.0441558	0.0773481	0.145946	0.124324	0.151899	0.0774194	0.0489914	0.0162413		0.0526316	0.140777	0.0432692	0.109375	0.0716049	0.0498534	0.104294	0.0991501	0.0141643	0.0623306	0.0710383	0.113636	0.0350404	0.100257	0.127479	0.114754	0.0826211
36
40
44	0.2	0.0757576	0.194595	0.145205	0.114355	0.137725	0.0923077	0.0980392	0.100529	0.159763	0.0344828	0.0277778	0.0212766	0.0282486	0.12426	0.0381679	0.0105263	0.0951009	0.0481283	0.11335	0.0888252	0.0680628	0.100244	0.0961039	0.104972	0.145946	0.108108	0.208861	0.0580645	0.100865	0.0348028		0.0827068	0.150485	0.0576923	0.119792	0.111111	0.0674487	0.116564	0.116147	0.0708215	0.0894309	0.131148	0.147727	0.0619946	0.100257	0.167139	0.154098	0.122507
48
52
56	0.189744	0.040404	-0.027027	0.161644	0.080292	0.113772	0.0615385	0.0735294	0.0846561	0.130178	0.00492611	-0.0277778	0.0106383	-0.0282486	0.0710059	0.0178117	-0.0210526	0.054755	0	0.0579345	0.0830946	0.052356	0.129584	0.0857143	0.0828729	0.0864865	0.135135	0.202532	0.083871	0.0489914	0.0116009		0.047619	0.0776699	0.0576923	0.0625	0.0814815	0.0615836	0.0368098	0.082153	0.0368272	0.0894309	0.142077	0.142045	0.0188679	0.100257	0.167139	0.114754	0.150997
60
64
68	0.184615	0.0555556	0.2	0.128767	0.0948905	0.0958084	0.0923077	0.0931373	0.0846561	0.147929	0.0591133	0.0416667	0.0585106	0.0564972	0.12426	0.0687023	0.0210526	0.0778098	0.0481283	0.103275	0.0830946	0.078534	0.139364	0.0857143	0.116022	0.124324	0.2	0.202532	0.0645161	0.100865	0.0394432		0.0827068	0.121359	0.0576923			0.0733138	0.0920245	0.0878187	0.0934844	0.127371	0.125683	0.164773	0.0727763	0.125964	0.189802	0.0885246	0.179487
72
76
80	0.174359	0.020202	0.0972973	0.0684932	0.0462287	0.0479042	0.0410256	0.0343137	0.042328	0.106509	-0.00492611	0	0.0212766	-0.0112994	0.035503	0.0127226	-0.0368421	-0.00864553	-0.0106952	0.0377834	0.0659026	0.0209424	0.110024	0.0649351	0.0718232	0.145946	0.210811	0.164557	-0.00645161	0.0662824	0.0116009		0.037594	0.160194	0.0480769	0.0416667	0.0469136	0.13783	0.0674847	0.0878187	0.0538244	0.0623306	0.163934	0.113636	0.0350404	0.0642674	0.0934844	0.101639	0.128205
84																																																FDIC
88	EUTH	EUTH	EUTH	EUTH	EUTH	EUTH	EUTH	EUTH	EUTH	EUTH	0	-0.00694444	0.0106383	0	0.0295858	0.0178117	0.0210526	0.00288184	-0.0106952	0.0327456
92																					0.0888252	0.078534	0.144254	0.116883	0.121547	0.189189	0.243243	0.189873	0.0451613	0.0835735	0.0348028		0.0626566	0.121359	0.0240385	0.0572917	0.0419753	0.0967742	0.0429448	0.0651558	0.110482	0.0948509	0.191257	0.147727	0.083558	0.125964	0.13881		0.145299
96
100											0	-0.0208333	-0.0159574	-0.0451977	0.0177515	-0.00254453	-0.0157895	0.00288184	-0.00534759	0.0176322
104																					0.106017	0.0157068	0.110024	0.0545455	0.0607735	0.167568	0.178378	0.208861	-0.0387097	0.0317003	0.0208817		0.0325815	0.0485437	0.00961538	-0.0104167	0.017284	0.0557185	0.122699	0.082153	0.0311615	0.0298103	0.191257	0.164773	0.0188679	0.0539846	0.195467		0.162393
108
112
116											0.044335	0.0208333	0.0159574	0.00564972	0.0295858	0.0788804	0.0210526	0.0201729	0.0427807	0.0478589	0.13467	0.0628272	0.134474	0.101299	0.121547	0.194595	0.232432	0.208861	0.0258065	0.0835735											0.0934844	0.0894309	0.15847	0.193182	0.083558	0.0951157	0.223796		0.156695
120
124
128																					0.0659026	-0.0052356	0.0611247	0.012987	0.0276243	0.167568	0.189189	0.113924	0.0193548	0.0259366	0.0487239		0.037594	0.038835	0.0144231	0.0260417		0.00293255	0.0306748	0.0254958	0.01983	0.0406504	0.131148	0.0965909	0.0296496	0.208226	0.127479		0.173789
132
136																															EUTH		EUTH	EUTH	EUTH	EUTH	EUTH	EUTH	EUTH	EUTH
140																					EUTH	EUTH	EUTH	EUTH	EUTH	EUTH	EUTH	EUTH	EUTH	EUTH											EUTH	EUTH	EUTH	EUTH	EUTH	EUTH	EUTH		EUTH
144
148											0.00985222	-0.0208333	-0.0319149	-0.0282486	0.00591716	0.0229008	0.00526316	0.00288184	-0.0213904	0.0125945
152
156
160											EUTH	EUTH	EUTH	EUTH	EUTH	EUTH	EUTH	EUTH	EUTH	EUTH
164
168
172
[truncated: 130 more columns]

## Sheet: CFU (lung)
2022-03-02	Pulmonary Tissue CFU Enumeration in Infected Mice
	Mice ID	PBS ml	Tissue (g)	T1	T2	T3	median	CFU /ml	CFU/g	Dilution Factor	Mean (CFU/g tissue)
Control	1A1	2	0.06	0	0	0	0	0	0	0.1	0
	1A2	2	0.07	0	0	0	0	0	0	0.1
	1A3	2	0.12	0	0	0	0	0	0	0.1
	1A4	2	0.15	0	0	0	0	0	0	0.1
Enterococcus spp.	3A1	2	0.06	0	0	0	0	0	0	0.1	0
	3A2	2	0.06	0	0	0	0	0	0	0.1
	3A3	2	0.14	0	0	0	0	0	0	0.1
	3A4	2	0.14	0	0	0	0	0	0	0.1
Staphylococcus aureus (Staph.).	5A1	2	0.08	96	160	72	96	6.4e+08	4e+10	1e-05	2.42593e+10
	5A2	2	0.09	23	22	23	23	1.53333e+08	8.51852e+09	1e-05
	5A3 (dead)	2	0.08	34	51	39	39	2600000000	162500000000	1e-06	8.25463e+10
	5A4	2	0.09	7	5	8	7	4.66667e+07	2.59259e+09	1e-05
Klebsiella pneumonia (KP4640).	4A1	2	0.09	101	80	79	80	5.33333e+11	2.96296e+13	1e-08	1.48293e+13
	4A2	2	0.07	62	61	60	61	4.06667e+08	2.90476e+10	1e-05
	4A3	2	0.12	148	175	137	148	9.86667e+11	4.11111e+13	1e-08	3.35317e+13
	4A4	2	0.14	109	112	109	109	7.26667e+11	2.59524e+13	1e-08
Acinetobacter baumannii (AB5075)	6A1	2	0.08	65	64	59	64	4.26667e+11	2.66667e+13	1e-08	1.33471e+13
	6A2	2	0.08	66	76	65	66	4.4e+08	2.75e+10	1e-05
	6A3 (dead)	2	0.12	117	119	118	118	7.86667e+11	3.27778e+13	1e-08	3.20139e+13
	6A4	2	0.08	81	72	75	75	500000000000	31250000000000	1e-08
Pseudomonas aeruginosa (PA01)	7A1 (dead)	2	0.19	50	50	52	50	3.33333e+11	8.77193e+12	1e-08	9.03874e+12
	7A2	2	0.24	67	81	63	67	4.46667e+11	9.30556e+12	1e-08
	7A3	FDIC	FDIC	FDIC	FDIC	FDIC	FDIC	FDIC	FDIC	FDIC
	7A4	FDIC	FDIC	FDIC	FDIC	FDIC	FDIC	FDIC	FDIC	FDIC
Enterobacter spp.	2A1	2	0.08	61	58	61	61	4.06667e+08	2.54167e+10	1e-05	2.3125e+10
	2A2	2	0.08	47	52	50	50	3.33333e+08	2.08333e+10	1e-05
	2A3	2	0.12	133	128	128	128	8.53333e+11	3.55556e+13	1e-08	4.44444e+13
	2A4	2	0.1	154	160	161	160	1.06667e+12	5.33333e+13	1e-08
Escherichia coli (E.coli)	8B1	2	0.08	31	32	38	32	2.13333e+11	1.33333e+13	1e-08	1.82066e+13
	8B2	2	0.09	40	43	41	41	2.73333e+11	1.51852e+13	1e-08
	8B3	2	0.1	117	132	116	117	780000000000	39000000000000	1e-08	3.0114e+13
	8B4	2	0.19	111	121	127	121	8.06667e+11	2.12281e+13	1e-08

## Sheet: CFU (spleen)
2022-03-02	Splenic Tissue CFU Enumeration in Infected Mice
	Mice ID	PBS ml	Tissue (g)	T1	T2	T3	median	CFU /ml	CFU/g	Dilution Factor	Median (CFU/g tissue)
Control	1A1	2	0.03	0	0	0	0	0	0	0.1	0
	1A2	2	0.05	0	0	0	0	0	0	0.1
	1A3	1	0.02	0	0	0	0	0	0	0.1	0
	1A4	1	0.02	0	0	0	0	0	0	0.1
Enterococcus spp.	3A1	2	0.03	0	0	0	0	0	0	0.1	0
	3A2	2	0.02	0	0	0	0	0	0	0.1
	3A3	1	0.04	0	0	0	0	0	0	0.1	0
	3A4	1	0.04	0	0	0	0	0	0	0.1
Staphylococcus aureus (Staph.).	5A1	2	0.03	1	1	0	1	666.667	111111	0.1	55555.6
	5A2	2	0.03	1	0	0	0	0	0	0.1
	5A3 (dead)	1	0.03	84	81	79	81	54000	9000000	0.1	4500000
	5A4	1	0.02	0	0	0	0	0	0	0.1
Klebsiella pneumonia (KP4640).	4A1	2	0.03	2	2	4	2	1333.33	222222	0.1	611111
	4A2	2	0.04	18	12	10	12	8000	1000000	0.1
	4A3	1	0.03	76	67	81	76	50666.7	8.44444e+06	0.1	7.72222e+06
	4A4	1	0.03	63	73	60	63	42000	7000000	0.1
Acinetobacter baumannii (AB5075)	6A1	2	0.04	118	121	111	118	7.86667e+06	9.83333e+08	0.001	5.18333e+08
	6A2	2	0.05	5	8	8	8	533333	5.33333e+07	0.001
	6A3 (dead)	1	0.04	35	50	54	50	3.33333e+08	4.16667e+10	1e-05	2.08379e+10
	6A4	1	0.04	116	110	101	110	73333.3	9.16667e+06	0.1
Pseudomonas aeruginosa (PA01)	7A1 (dead)	2	0.02	9	9	10	9	600000	150000000	0.001	175000000
	7A2	2	0.02	12	20	12	12	800000	200000000	0.001
	7A3	FDIC	FDIC	FDIC	FDIC	FDIC	FDIC	FDIC	FDIC	FDIC	#NUM!
	7A4	FDIC	FDIC	FDIC	FDIC	FDIC	FDIC	FDIC	FDIC	FDIC
Enterobacter spp.	2A1	2	0.03	1	0	1	1	666.667	111111	0.1	347222
	2A2	2	0.04	7	8	6	7	4666.67	583333	0.1
	2A3	1	0.03	180	184	189	184	122667	2.04444e+07	0.1	1.43889e+07
	2A4	1	0.03	75	82	71	75	50000	8.33333e+06	0.1
Escherichia coli (E.coli)	8B1	2	0.03	17	26	33	26	17333.3	2.88889e+06	0.1	1.66667e+06
	8B2	2	0.03	3	4	5	4	2666.67	444444	0.1
	8B3	1	0.03	122	132	134	132	88000	1.46667e+07	0.1	9.27778e+06
	8B4	1	0.03	20	37	35	35	23333.3	3.88889e+06	0.1
Note: CFU/ml = median CFU count X Dilution factor / volume plated
CFU/gm = CFU/ml X Volume PBS / weight tissue

## Sheet: combined clinical score
Hours	C1-1	C1-2	C1-3	C1-4	C1-5	C1-6	C1-7	C1-8	C1-9	C1-10	C2-1	C2-2	C2-3	C2-4	C2-5	C2-6	C2-7	C2-8	C2-9	C2-10	C3-1	C3-2	C3-3	C3-4	C3-5	C3-6	C3-7	C3-8	C3-9	C3-10	C4-1	C4-2	C4-3	C4-4	C4-5	C4-6	C4-7	C4-8	C4-9	C4-10	1A-1	1A-2	1A-3	1A-4	1A-5	1A-6	1A-7	1A-8	1A-9
-8
-4
0
4
8
12
16	0	0	0	0	0	0	0	0	0	0	0	0	0	0	0	0	0	0	0	0	0	0	0	0	0	0	0	0	0	0											0	0	0	0	0	0	0	0	0
20	0	0	0	0	0	0	0	0	0	0	0	0	0	0	0	0	0	0	0	0	0	0	0	0	0	0	0	0	0	0	0		0	0	0	0	0	1	0	1	0	0	0	0	0	0	0	1	1
24	0	0	0	0	0	0	0	0	0	0	0	0	0	0	0	0	0	0	0	0	1	1	1	1	1	1	1	1	1	1	0		0	0	0	0	0	0	0	0	3	3	3	3	3	3	3	3	3
28	0	0	0	0	0	0	0	0	0	0	0	0	0	0	0	0	0	0	0	0											0		0	0	0	0	0	0	0	0
32	0	0	0	0	0	0	0	0	0	0	0	0	0	0	0	0	0	0	0	0	0	0	1	1	0	0	0	1	0	1	1		1	0	0	0	1	0	1	0	1	2	3	3	2	3	3	3	3
36	0	0	0	0	0	0	0	0	0	0	0	0	0	0	0	0	0	0	0	0	0	1	1	0	1	1	0	1	0	1	0		1	0	0	0	1	1	0	1	1	2	3	3	2	3	3	6	4
40	4	0	4	4	2	4	2	1	4	4	0	1	0	0	4	0	1	3	2	2	2	1	3	1	4	0	2	4	4	0	0		0	0	0	0	0	4	3	1	1	1	0	2	0	4	4	4	3
44	0	0	0	0	0	0	0	0	0	0	0	0	0	0	0	0	0	0	0	0	1	1	1	1	1	1	1	1	1	1	0		0	0	0	0	0	0	0	0	3	3	3	3	3	3	3	4	3
48	1	1	0	0	0	0	0	0	0	0	0	0	0	0	0	0	0	0	0	0	1	1	1	1	1	1	1	1	1	1	0		0	0	0	0	0	0	0	0	1	1	1	1	1	1	1	1	1
52	1	1	1	1	2	3	3	2	1	2	0	0	0	0	1	0	0	0	0	0	1	1	1	1	1	1	1	1	1	1	0		0	0	0	0	0	0	0	0	1	1	1	1	1	1	1	1	1
56	1	0	0	1	1	1	0	0	0	2	0	0	0	0	0	0	0	0	0	0	1	1	1	1	1	1	1	1	1	1	0		1	1	0	1	1	1	1	1	0	1	1	1	1	2	1	2	1
60	1	0	2	1	0	0	1	0	0	1	0	0	0	0	0	0	0	0	0	0	1	1	1	2	1	1	2	1	1	1	0		0	1	1	1	1	1	1	1	1	1	2	1	2	3	2	3	1
64	6	4	8	3	4	4	1	0	4	4	0	1	0	1	2	0	2	2	2	1	0	1	1	1	2	4	4	6	4	3	0		0	0	0	0	0	1	1	1	2	4	4	4	4	4	4	8	4
68	3	1	1	1	1	2	1	1	2	2	0	0	0	0	0	0	0	0	0	0	1	1	1	1	1	1	1	1	1	1	0		0	0	0	0	0	1	1	1	1	1	1	1	1	1	1	1	1
72	1	1	1	1	1	1	0	0	1	1	0	0	0	0	0	0	0	0	0	0	1	1	1	1	1	1	1	1	1	1	0		0	0	0	0	0	0	0	0	1	1	1	1	1	1	1	1	1
76	1	1	1	1	1	1	0	1	1	1											1	1	1	1	1	1	2	1	1	1	0		0	0	0	0	0	0	0	0	1	1	1	2	2	1	2	2	1
80	1	0	1	1	0	0	0	0	1	1	0	0	0	0	0	0	0	0	0	0	1	1	1	1	1	1	2	1	1	1	0		0	1	0	0	0	0	1	0	1	1	1	1	2	2	2	5	2
84	1	0	1	1	1	0	0	1	1	1											1	1	1	1	1	1	2	3	1	1	0		0	0	0	0	0	0	0	0	1	2	1	3	3	2	3	FDIC	4
88	EUTH	EUTH	EUTH	EUTH	EUTH	EUTH	EUTH	EUTH	EUTH	EUTH	0	0	0	0	0	0	0	0	0	0	1	1	1	1	1	1	1	1	1	1	0		0	0	0	0	0	0	0	0	1	1	1	1		1	1		1
92																					1	1	1	1	1	1	1	1	1	1	0		0	0	0	0	0	0	0	0	1	1	1	1	1	1	1		2
96																															0		0	0	0	0	0	0	0	0
100											0	0	0	0	0	0	0	0	0	0											0		0	0	0	0	0	0	0	0
104																					1	1	1	1	1	1	1	1	1	1	0		0	0	0	0	0	0	0	0	1	1	1	1	1	1	1		2
108																															0		0	0	0	0	0	0	0	0
112																															0		0	0	0	0	0	0	0	0
116											0	0	0	0	0	0	0	0	0	0	1	1	1	1	1	1	1	3	1	1											1	1	2	1	1	1	1		1
120
124
128																					1	1	1	1	1	1	1	2	1	1	0		0	0	0	0	0	0	0	1	1	1	1	1	1	1	1		1
132
136																					1	1	1	1	1	2	3	3	1	2	EUTH		EUTH	EUTH	EUTH	EUTH	EUTH	EUTH	EUTH	EUTH	2	2	2	2	2	1	2		1
140																					EUTH	EUTH	EUTH	EUTH	EUTH	EUTH	EUTH	EUTH	EUTH	EUTH											EUTH	EUTH	EUTH	EUTH	EUTH	EUTH	EUTH		EUTH
144
148											0	0	0	0	0	0	0	0	0	0
152
156
160											EUTH	EUTH	EUTH	EUTH	EUTH	EUTH	EUTH	EUTH	EUTH	EUTH
164
168
172
[truncated: 130 more columns]

## Sheet: appearance score
Hours	C1-1	C1-2	C1-3	C1-4	C1-5	C1-6	C1-7	C1-8	C1-9	C1-10	C2-1	C2-2	C2-3	C2-4	C2-5	C2-6	C2-7	C2-8	C2-9	C2-10	C3-1	C3-2	C3-3	C3-4	C3-5	C3-6	C3-7	C3-8	C3-9	C3-10	C4-1	C4-2	C4-3	C4-4	C4-5	C4-6	C4-7	C4-8	C4-9	C4-10	1A-1	1A-2	1A-3	1A-4	1A-5	1A-6	1A-7	1A-8	1A-9
-8
-4
0
4
8
12
16	0	0	0	0	0	0	0	0	0	0	0	0	0	0	0	0	0	0	0	0	0	0	0	0	0	0	0	0	0	0											0	0	0	0	0	0	0	0	0
20	0	0	0	0	0	0	0	0	0	0	0	0	0	0	0	0	0	0	0	0	0	0	0	0	0	0	0	0	0	0	0		0	0	0	0	0	1	0	1	0	0	0	0	0	0	0	1	1
24	0	0	0	0	0	0	0	0	0	0	0	0	0	0	0	0	0	0	0	0	1	1	1	1	1	1	1	1	1	1	0		0	0	0	0	0	0	0	0	1	1	1	1	1	1	1	1	1
28	0	0	0	0	0	0	0	0	0	0	0	0	0	0	0	0	0	0	0	0											0		0	0	0	0	0	0	0	0
32	0	0	0	0	0	0	0	0	0	0	0	0	0	0	0	0	0	0	0	0	0	0	1	1	0	0	0	1	0	1	1		1	0	0	0	0	0	1	0	0	0	1	1	1	1	1	1	1
36	0	0	0	0	0	0	0	0	0	0	0	0	0	0	0	0	0	0	0	0	0	1	1	0	1	1	0	1	0	1	0		1	0	0	0	0	1	0	1	0	0	1	1	1	1	1	1	1
40	1	0	1	1	1	1	0	0	1	1	0	0	0	0	1	0	0	1	0	1	0	0	1	0	1	0	1	1	1	0	0		0	0	0	0	0	1	0	0	0	0	0	0	0	1	1	1	0
44	0	0	0	0	0	0	0	0	0	0	0	0	0	0	0	0	0	0	0	0	1	1	1	1	1	1	1	1	1	1	0		0	0	0	0	0	0	0	0	1	1	1	1	1	1	1	1	1
48	1	1	0	0	0	0	0	0	0	0	0	0	0	0	0	0	0	0	0	0	1	1	1	1	1	1	1	1	1	1	0		0	0	0	0	0	0	0	0	1	1	1	1	1	1	1	1	1
52	1	1	1	1	1	1	1	1	1	1	0	0	0	0	1	0	0	0	0	0	1	1	1	1	1	1	1	1	1	1	0		0	0	0	0	0	0	0	0	1	1	1	1	1	1	1	1	1
56	1	0	0	1	1	1	0	0	0	1	0	0	0	0	0	0	0	0	0	0	1	1	1	1	1	1	1	1	1	1	0		1	1	0	1	0	1	1	1	0	1	1	1	1	1	1	1	1
60	1	0	1	1	0	0	1	0	0	1	0	0	0	0	0	0	0	0	0	0	1	1	1	2	1	1	2	1	1	1	0		0	1	1	1	0	1	1	1	1	1	2	1	2	2	2	2	1
64	1	1	1	1	1	1	1	0	1	1	0	0	0	0	0	0	0	0	0	0	0	1	1	1	1	1	1	1	1	1	0		0	0	0	0	0	1	1	1	0	1	1	1	1	1	1	1	1
68	1	1	1	1	1	1	1	1	1	1	0	0	0	0	0	0	0	0	0	0	1	1	1	1	1	1	1	1	1	1	0		0	0	0	0	0	1	1	1	1	1	1	1	1	1	1	1	1
72	1	1	1	1	1	1	0	0	1	1	0	0	0	0	0	0	0	0	0	0	1	1	1	1	1	1	1	1	1	1	0		0	0	0	0	0	0	0	0	1	1	1	1	1	1	1	1	1
76	1	1	1	1	1	1	0	1	1	1											1	1	1	1	1	1	1	1	1	1	0		0	0	0	0	0	0	0	0	1	1	1	1	1	1	1	1	1
80	1	0	1	1	0	0	0	0	1	1	0	0	0	0	0	0	0	0	0	0	1	1	1	1	1	1	2	1	1	1	0		0	1	0	0	0	0	1	0	1	1	1	1	1	1	1	2	1
84	1	0	1	1	1	0	0	1	1	1											1	1	1	1	1	1	2	2	1	1	0		0	0	0	0	0	0	0	0	1	1	1	1	1	1	1	FDIC	2
88	EUTH	EUTH	EUTH	EUTH	EUTH	EUTH	EUTH	EUTH	EUTH	EUTH	0	0	0	0	0	0	0	0	0	0	1	1	1	1	1	1	1	1	1	1	0		0	0	0	0	0	0	0	0	1	1	1	1		1	1		1
92																					1	1	1	1	1	1	1	1	1	1	0		0	0	0	0	0	0	0	0	1	1	1	1	1	1	1		2
96																															0		0	0	0	0	0	0	0	0
100											0	0	0	0	0	0	0	0	0	0											0		0	0	0	0	0	0	0	0
104																					1	1	1	1	1	1	1	1	1	1	0		0	0	0	0	0	0	0	0	1	1	1	1	1	1	1		2
108																															0		0	0	0	0	0	0	0	0
112																															0		0	0	0	0	0	0	0	0
116											0	0	0	0	0	0	0	0	0	0	1	1	1	1	1	1	1	1	1	1											1	1	1	1	1	1	1		1
120
124
128																					1	1	1	1	1	1	1	1	1	1	0		0	0	0	0	0	0	0	1	1	1	1	1	1	1	1		1
132
136																					1	1	1	1	1	1	1	1	1	1	EUTH		EUTH	EUTH	EUTH	EUTH	EUTH	EUTH	EUTH	EUTH	1	1	1	1	1	1	1		1
140																					EUTH	EUTH	EUTH	EUTH	EUTH	EUTH	EUTH	EUTH	EUTH	EUTH											EUTH	EUTH	EUTH	EUTH	EUTH	EUTH	EUTH		EUTH
144
148											0	0	0	0	0	0	0	0	0	0
152
156
160											EUTH	EUTH	EUTH	EUTH	EUTH	EUTH	EUTH	EUTH	EUTH	EUTH
164
168
172
																																									max		max
																																									0		0
																																									median		median
																																									#NUM!		#NUM!
[truncated: 131 more columns]

[truncated: 5 more sheets: hydration score, behavior score, respiration score, internal temperature statistics, external temperature statistics]
